# Supplementary material for: Idiopathic Hypoparathyroidism and Severe Hypocalcemia in Pregnancy
Source: Case Rep Endocrinol. 2018 Nov 27;2018:8316017. doi: 10.1155/2018/8316017 (PMC6288569; doi:10.1155/2018/8316017)
Supplement: Supplementary Materials — Table 1: changes in calcium concentrations with treatment. Table 2: cases of hypoparathyroidism in pregnancy. [file 8316017.f1.zip]

Archive with 2 entries (2 files):
- Table 1_CRIE_2587570.pdf
- TABLE 2_CRIE_2587572.pdf
